# Supplementary material for: Co-Administration of Simvastatin Does Not Potentiate the Benefit of Gene Therapy in the mdx Mouse Model for Duchenne Muscular Dystrophy
Source: Int J Mol Sci. 2022 Feb 11;23(4):2016. doi: 10.3390/ijms23042016 (PMC8878028; doi:10.3390/ijms23042016)
Supplement: Supplementary file 1 [file ijms-23-02016-s001.zip]

Archive with 1 entries (1 files):
- ijms-1522969-supplementary.pdf
